# Supplementary material for: Protein Microarray Analysis of Antibody Responses to Plasmodium falciparum in Western Kenyan Highland Sites with Differing Transmission Levels
Source: PLoS One. 2013 Dec 2;8(12):e82246. doi: 10.1371/journal.pone.0082246 (PMC3846730; doi:10.1371/journal.pone.0082246)
Supplement: Table S1 — List of P. falciparum proteins recognized as immunogenic by sera from naturally exposed individuals from western Kenyan highland sites on the protein microarray. (XLSX) [file pone.0082246.s004.xlsx]

## Sheet: Table S1
Immunogenic P. falciparum Proteins Recognized by Sera from Naturally Exposed Individuals from Kenya Highlands on Protein Microarray
Gene ID	Function	Immunogenic in Other Studies*
PF3D7_0102500	erythrocyte binding antigen-181 (EBA181)	15, 29
PF3D7_0108700	secreted ookinete protein, putative (PSOP24)	15, 29
PF3D7_0200100	erythrocyte membrane protein 1, PfEMP1 (VAR)
PF3D7_0202500	early transcribed membrane protein 2 (ETRAMP2)
PF3D7_0206800	merozoite surface protein 2 (MSP2)	33, 15, 29
PF3D7_0206900.1	merozoite surface protein 5 (MSP5)	33, 15, 29
PF3D7_0207000	merozoite surface protein 4 (MSP4)	33, 15, 29
PF3D7_0207600	serine repeat antigen 5 (SERA5)	15, 29
PF3D7_0207700	serine repeat antigen 4 (SERA4)
PF3D7_0220000	liver stage antigen 3 (LSA3)	33, 15, 29
PF3D7_0223300	erythrocyte membrane protein 1 (PfEMP1), truncated
PF3D7_0304000	inner membrane complex protein 1a, putative (IMC1a)
PF3D7_0402400	Plasmodium exported protein, unknown function (GEXP18)
PF3D7_0403600	conserved Plasmodium protein, unknown function
PF3D7_0406200	sexual stage-specific protein precursor (Pfs16)	33, 15, 29
PF3D7_0407700	conserved Plasmodium protein, unknown function	15, 29
PF3D7_0407800	conserved Plasmodium protein, unknown function	15, 29
PF3D7_0420700	erythrocyte membrane protein 1, PfEMP1 (VAR)	15, 29
PF3D7_0422100	transmembrane emp24 domain-containing protein, putative
PF3D7_0500800	erythrocyte membrane protein 2 (MESA)	15, 29
PF3D7_0501100.1	heat shock protein 40, type II (HSP40)
PF3D7_0501200	parasite-infected erythrocyte surface protein (PIESP2)	33, 15, 29, 31
PF3D7_0501800	chromosome assembly factor 1 (CAF1)	15, 29
PF3D7_0520200	conserved Plasmodium protein, unknown function	33, 15, 29
PF3D7_0532100	early transcribed membrane protein 5 (ETRAMP5)	15, 29
PF3D7_0532300	Plasmodium exported protein (PHISTb), unknown function	15, 29
PF3D7_0617400	erythrocyte membrane protein 1, PfEMP1 (VAR)	15, 29
PF3D7_0619000.1	conserved Plasmodium protein, unknown function	15, 29
PF3D7_0620400	merozoite surface protein 10 (MSP10)
PF3D7_0702300	sporozoite threonine and asparagine-rich protein (STARP)	33, 15, 29
PF3D7_0703700	conserved Plasmodium protein, unknown function	15
PF3D7_0704300	conserved Plasmodium membrane protein, unknown function	15, 29, 31
PF3D7_0711700	erythrocyte membrane protein 1, PfEMP1 (VAR)	15, 29
PF3D7_0716300	conserved Plasmodium protein, unknown function	15
PF3D7_0731200	Plasmodium exported protein, unknown function
PF3D7_0731500	erythrocyte binding antigen-175 (EBA175)	33, 15
PF3D7_0800200	erythrocyte membrane protein 1, PfEMP1 (VAR)	15
PF3D7_0800300	erythrocyte membrane protein 1, PfEMP1 (VAR)	15, 29
PF3D7_0801000	Plasmodium exported protein (PHISTc), unknown function	15
PF3D7_0808200	plasmepsin X	15, 29
PF3D7_0808600	erythrocyte membrane protein 1, PfEMP1 (VAR)	15, 29
PF3D7_0815500	conserved Plasmodium protein, unknown function
PF3D7_0818900	heat shock protein 70 (Hsp70)	33, 15, 31
PF3D7_0823300	histone acetyltransferase GCN5 (GCN5)	15, 29
PF3D7_0827600	conserved Plasmodium protein, unknown function	15, 29, 31
PF3D7_0830500	tryptophan/threonine-rich antigen (TryThrA)
PF3D7_0831400	Plasmodium exported protein, unknown function
PF3D7_0831700	heat shock protein 70, putative (HSP70-x)
PF3D7_0905400	high molecular weight rhoptry protein 3 (RhopH3)	15, 29, 31
PF3D7_0909500	subpellicular microtubule protein 1, putative (SPM1)	15, 29
PF3D7_0911300	cysteine repeat modular protein 1 (CRMP1)	15
PF3D7_0911900	falstatin (ICP)	15, 4
PF3D7_0912500	conserved Plasmodium protein, unknown function
PF3D7_0930300	merozoite surface protein 1 (MSP1)	33, 15, 29
PF3D7_0931300	asparagine-rich antigen, putative	33, 15, 29
PF3D7_0933900	conserved Plasmodium protein, unknown function
PF3D7_0935900	ring-exported protein 1 (REX1)	15, 29
PF3D7_0936300	ring-exported protein 3 (REX3)
PF3D7_0936600	Plasmodium exported protein (PHISTb), unknown function (GEXP05)
PF3D7_1001500	early transcribed membrane protein 10.1 (ETRAMP10)
PF3D7_1002000	Plasmodium exported protein (hyp2), unknown function
PF3D7_1002100	PF70 protein (PF70)
PF3D7_1007700	transcription factor with AP2 domain(s) (ApiAP2)	15, 29
PF3D7_1012200	conserved Plasmodium protein, unknown function
PF3D7_1014100	conserved Plasmodium protein, unknown function	33, 15, 29
PF3D7_1018300	conserved Plasmodium protein, unknown function	15, 29
PF3D7_1023100	dynein heavy chain, putative	15, 29
PF3D7_1024800	conserved Plasmodium protein, unknown function	15, 29
PF3D7_1025500	conserved Plasmodium protein, unknown function	15, 29
PF3D7_1028700	merozoite TRAP-like protein (MTRAP)
PF3D7_1033200	early transcribed membrane protein 10.2 (ETRAMP10.2)	15, 29
PF3D7_1035600	merozoite surface protein (H101)
PF3D7_1035700	duffy binding-like merozoite surface protein (DBLMSP)	15, 29
PF3D7_1035900	probable protein, unknown function
PF3D7_1036000	merozoite surface protein (MSP11)
PF3D7_1036400	liver stage antigen 1 (LSA1)	33, 15, 29
PF3D7_1100800	Pfmc-2TM Maurer's cleft two transmembrane protein (MC-2TM)
PF3D7_1102500	Plasmodium exported protein (PHISTb), unknown function (GEXP02)	15, 29
PF3D7_1121600	circumsporozoite-related antigen (CRA)
PF3D7_1121800	petidase, M16 family	15, 29, 31
PF3D7_1129100	parasitophorous vacuolar protein 1 (PV1)	15
PF3D7_1134000	heat shock protein 70 (Hsp70-3)	15, 29
PF3D7_1136200	conserved Plasmodium protein, unknown function
PF3D7_1149000	antigen 332, DBL-like protein (Pf332)	15, 29
PF3D7_1149200	ring-infected erythrocyte surface antigen	15, 29
PF3D7_1211900	non-SERCA-type Ca2 -transporting P-ATPase (ATP4)	15, 29, 31
PF3D7_1216500	male development gene 1 (MDV1)	15, 29
PF3D7_1239800	conserved Plasmodium protein, unknown function	15, 29
PF3D7_1252100	rhoptry neck protein 3 (RON3)	15, 29, 31
PF3D7_1300300	erythrocyte membrane protein 1, PfEMP1 (VAR)	15, 29
PF3D7_1302000	Plasmodium exported protein, unknown function
PF3D7_1302200	early transcribed membrane protein 13 (ETRAMP13)	15
PF3D7_1328300	conserved Plasmodium protein, unknown function
PF3D7_1335100	merozoite surface protein 7 (MSP7)	33, 15, 29
PF3D7_1335300	reticulocyte binding protein 2 homologue b (RH2b)	15, 29, 31
PF3D7_1346000	conserved Plasmodium protein, unknown function	15
PF3D7_1353100	Plasmodium exported protein, unknown function	15, 29
PF3D7_1401400	early transcribed membrane protein 14.1 (ETRAMP14)
PF3D7_1410400	rhoptry-associated protein 1 (RAP1)	15, 29
PF3D7_1436300	translocon component PTEX150 (PTEX150)	15, 29
PF3D7_1440500	allantoicase, putative	15
PF3D7_1448600	SNARE protein, putative (VTI1)
PF3D7_1452000	rhoptry neck protein 2 (RON2)	15, 29
PF3D7_1462300	conserved Plasmodium protein, unknown function	15, 29
PF3D7_1471100	exported protein 2 (EXP2)	15
PF3D7_1473000	conserved Plasmodium protein, unknown function
PF3D7_1477500	Plasmodium exported protein (PHISTb), unknown function
*Studies using protein microarrays which found this protein to be immunogenic: 33, Doolan et al, Proteomics 2008; 15, Crompton et al, PNAS 2010; 29, Trieu et al., Mol Cell Proteomics 2011; 31, Nnedu et al., Proteomics Clin Appl 2011
