# Supplementary material for: Protein Microarray Analysis of Antibody Responses to Plasmodium falciparum in Western Kenyan Highland Sites with Differing Transmission Levels
Source: PLoS One. 2013 Dec 2;8(12):e82246. doi: 10.1371/journal.pone.0082246 (PMC3846730; doi:10.1371/journal.pone.0082246)
Supplement: Table S2 — Enrichment analysis of annotated gene ontology Cellular Component, Biological Process and parasite life cycle stage of maximal expression for P. falciparum proteins recognized as immunogenic by sera from naturally exposed individuals from western Kenyan highland sites on the protein microarray. (XLSX) [file pone.0082246.s005.xlsx]

## Sheet: Table S2
	Immunogenic Proteins		Full Array		Fisher's Exact	Expected	Fold Increase
	Count	%	Count	%	p
Annotated GO Cellular Component
Host cell-related	9	8.41121	10	1.3624	0.0002	9	52.7383
Parasitophorous vacuole-related	4	3.73832	5	0.681199	0.0188	4	23.4393
Cell surface-related	4	3.73832	6	0.817439	0.0283	2	11.7196
Maurer's cleft-related	4	3.73832	6	0.817439	0.0283	2	11.7196
Membrane	18	16.8224	71	9.67302	0.0416	0.339623	1.99013
Null (not annotated)	29	27.1028	238	32.4251	0.3171	0.138756	0.813084
Other non-enriched GO Component categories	39	36.4486	209	28.4741	-	-	-
Other GO Component categories	0	0	189	25.7493	-	-	-
Annotated GO Biological Process
Antigenic variation, cell-cell adhesion, cytoadherence to microvasculature, mediated by symbiont protein	8	7.47664	9	1.22616	0.0005	8	46.8785
Entry into host cell	4	3.73832	5	0.681199	0.0188	4	23.4393
Cell-cell adhesion, pathogenesis	3	2.80374	3	0.408719	0.03	N/A	N/A
Attachment of GPI anchor to protein-related	5	4.6729	10	1.3624	0.0319	1	5.85981
Null (not annotated)	61	57.0093	387	52.7248	0.468	0.187117	1.09647
Other non-enriched GO Process categories	26	24.2991	70	9.53678	-	-	-
Other GO Process categories	0	0	250	34.0599	-	-	-
Life Cycle Stage
Late Trophozoite	2	1.86916	97	13.2153	0.0002	0.0210526	0.123364
Late Schizogony	21	19.6262	92	12.5341	0.0492	0.295775	1.73318
Late Ring	3	2.80374	56	7.62943	0.0696	0.0566038	0.331688
Merozoite	30	28.0374	150	20.436	0.078	0.25	1.46495
Early Ring	24	22.4299	147	20.0272	0.607	0.195122	1.14338
Early Trophozoite	16	14.9533	103	14.0327	0.7677	0.183908	1.07767
Early Schizogony	11	10.2804	82	11.1717	0.8702	0.15493	0.907858
Null (not annotated)	0	0	7	0.953678	-	-	-
