# Supplementary material for: Protein Microarray Analysis of Antibody Responses to Plasmodium falciparum in Western Kenyan Highland Sites with Differing Transmission Levels
Source: PLoS One. 2013 Dec 2;8(12):e82246. doi: 10.1371/journal.pone.0082246 (PMC3846730; doi:10.1371/journal.pone.0082246)
Supplement: Table S3 — Average and 95% confidence intervals for signal intensity of antibody binding to 107 immunogenic P. falciparum proteins by each study sera group. (XLSX) [file pone.0082246.s006.xlsx]

## Sheet: Table S4
Season	Age	Hilltop	Valley bottom
Dry	0 - 4	1,390.3 [1,164.8– 1,615.8]a	4,206.6 [3,840.9 – 4,572.3]
	5 - 14	4,924.7 [4,495.7 – 5,353.6]	8,283.2 [7,809.8 – 8,756.6]
	>15	4,813.9 [4,464.7 – 5,163.2]	8,090.8 [7,546.2 – 8,635.3]
Wet	0 - 4	965.3 [817.9 – 1,112.7]	4,716.2 [4,269.2 – 5,163.3]
	5 - 14	2,493.1 [2,251.2 – 2,734.9]	7,691.4 [7,220.7 – 8,162]
	>15	4,458.3 [4,091 – 4,825.6]	8,818.3 [8,289.8 – 9,346.8]
a Mean pixel intensity and 95% confidence interval
