# Supplementary material for: Protein Microarray Analysis of Antibody Responses to Plasmodium falciparum in Western Kenyan Highland Sites with Differing Transmission Levels
Source: PLoS One. 2013 Dec 2;8(12):e82246. doi: 10.1371/journal.pone.0082246 (PMC3846730; doi:10.1371/journal.pone.0082246)
Supplement: Table S4 — Tukey-Kramer HSD clustering and pairwise comparison of z-scores of intensity of antibody binding to 107 immunogenic proteins for each of the sera groups. (XLSX) [file pone.0082246.s007.xlsx]

## Sheet: Table S5
HSD Clustera	Mean Z-score of Antibody Binding Intensityb	Sera Group	HSD Pairwise Comparison p-valuec
			Hilltop			Valley
			0 - 4	2013-05-14	>15	0 - 4	2013-05-14	>15
I	0.77 [-0.94 - 2.47]	Hilltop 0 - 4	.	0.0356	0.0003	0.0002	<.0001	<.0001
II	4.42 [2.71 - 6.12]	Hilltop 5 - 14	0.0356	.	0.7781	0.7271	<.0001	<.0001
II	6.02 [4.32 - 7.73]	Hilltop >15	0.0003	0.7781	.	1	<.0001	<.0001
II	6.13 [4.43 - 7.83]	Valley 0 - 4	0.0002	0.7271	1	.	0.0001	<.0001
III	11.59 [9.89 - 13.30]	Valley 5 - 14	<.0001	<.0001	<.0001	0.0001	.	0.9732
III	12.53 [10.83 - 14.23]	Valley >15	<.0001	<.0001	<.0001	<.0001	0.9732	.
a Significantly distinct clusters of Z-scores calculated by Tukey-Kramer HSD
b Mean and 95% confidence interval for Z-scores to reactive polypeptides
c Calculated on entire set of 119 Z-scores
