# Supplementary material for: Protein Microarray Analysis of Antibody Responses to Plasmodium falciparum in Western Kenyan Highland Sites with Differing Transmission Levels
Source: PLoS One. 2013 Dec 2;8(12):e82246. doi: 10.1371/journal.pone.0082246 (PMC3846730; doi:10.1371/journal.pone.0082246)
Supplement: Table S5 — Seroconversion (SCR) and Seroreversion (SRR) rate values for P. falciparum polypeptides considered immunogenic by the study sera, calculated for hilltop and valley bottom locations. (XLSX) [file pone.0082246.s008.xlsx]

## Sheet: Table S5
		Hilltop		Valley bottom
ORF ID	Product Description	Seroconversion Rate (95% CI)	Seroreversion Rate	Seroconversion Rate	Seroreversion Rate
PF3D7_0102500	erythrocyte binding antigen-181 (EBA181)	0.104 (0.013 - 0.195)	0.036 (-0.037 - 0.109)	0.213 (0.008 - 0.418)	0.03 (-0.073 - 0.133)
PF3D7_0108700	secreted ookinete protein, putative (PSOP24)	0.128 (0.005 - 0.251)	0.034 (-0.049 - 0.117)	0.925 (0.408 - 1.442)	0.015 (-0.052 - 0.082)
PF3D7_0200100	erythrocyte membrane protein 1, PfEMP1 (VAR)	0 (-0.002 - 0.003)	-0.135 (-0.885 - 0.616)	0.055 (-0.1 - 0.211)	0.196 (-0.503 - 0.896)
PF3D7_0202500	early transcribed membrane protein 2 (ETRAMP2)	0.075 (-0.009 - 0.159)	0.014 (-0.052 - 0.08)	0.499 (0.146 - 0.852)	0.045 (-0.06 - 0.15)
PF3D7_0206800	merozoite surface protein 2 (MSP2)	0.193 (-0.004 - 0.391)	0.011 (-0.068 - 0.091)	0.469 (0.215 - 0.723)	0.012 (-0.057 - 0.08)
PF3D7_0206900.1	merozoite surface protein 5 (MSP5)	0.076 (0.047 - 0.106)	0.009 (-0.012 - 0.03)	0.509 (0.262 - 0.756)	0.071 (-0.011 - 0.152)
PF3D7_0207000	merozoite surface protein 4 (MSP4)	0.097 (0.024 - 0.17)	0.002 (-0.038 - 0.042)	0.281 (0.135 - 0.428)	0.003 (-0.05 - 0.055)
PF3D7_0207000	merozoite surface protein 4 (MSP4), residues 1-164 (exon 1)	0.155 (0.01 - 0.301)	0.019 (-0.054 - 0.091)	0.491 (0.38 - 0.603)	0.005 (-0.023 - 0.034)
PF3D7_0207600	serine repeat antigen 5 (SERA5)	N/A	N/A	0.294 (0.092 - 0.496)	0.025 (-0.056 - 0.105)
PF3D7_0207700	serine repeat antigen 4 (SERA4)	0.047 (-0.006 - 0.099)	-0.006 (-0.05 - 0.038)	0.208 (0.066 - 0.349)	0.022 (-0.046 - 0.09)
PF3D7_0220000	liver stage antigen 3 (LSA3), residues 66-822	0.082 (0.025 - 0.138)	0.002 (-0.033 - 0.036)	0.338 (0.072 - 0.603)	0.01 (-0.08 - 0.099)
PF3D7_0220000	liver stage antigen 3 (LSA3), residues 804-1559	0.183 (-0.006 - 0.373)	0.038 (-0.063 - 0.139)	0.401 (0.304 - 0.498)	0.01 (-0.02 - 0.039)
PF3D7_0223300	erythrocyte membrane protein 1 (PfEMP1), truncated	0.112 (-0.019 - 0.242)	-0.004 (-0.064 - 0.055)	0.423 (0.297 - 0.548)	0.025 (-0.014 - 0.064)
PF3D7_0304000	inner membrane complex protein 1a, putative (IMC1a)	0.116 (-0.052 - 0.285)	0.049 (-0.093 - 0.192)	0.265 (0.187 - 0.343)	0.006 (-0.024 - 0.035)
PF3D7_0402400	Plasmodium exported protein, unknown function (GEXP18)	0.212 (0.026 - 0.398)	0.011 (-0.059 - 0.082)	0.63 (0.38 - 0.88)	0.044 (-0.015 - 0.103)
PF3D7_0403600	conserved Plasmodium protein, unknown function	0.173 (0.101 - 0.244)	0.071 (0.019 - 0.123)	N/A	0.147 (-0.211 - 0.505)
PF3D7_0406200	sexual stage-specific protein precursor (Pfs16)	0.028 (0.009 - 0.047)	-0.001 (-0.031 - 0.03)	0.428 (0.069 - 0.788)	0.058 (-0.073 - 0.189)
PF3D7_0407700	conserved Plasmodium protein, unknown function	0.152 (-0.061 - 0.365)	0.074 (-0.103 - 0.25)	0.307 (-0.241 - 0.856)	0.081 (-0.214 - 0.376)
PF3D7_0407800	conserved Plasmodium protein, unknown function	0.092 (0.036 - 0.148)	0.034 (-0.015 - 0.083)	0.164 (0.044 - 0.284)	0.032 (-0.039 - 0.103)
PF3D7_0420700	erythrocyte membrane protein 1, PfEMP1 (VAR)	0.379 (0.217 - 0.542)	0.022 (-0.022 - 0.066)	N/A	0.348 (. - .)
PF3D7_0422100	transmembrane emp24 domain-containing protein, putative	0.054 (-0.044 - 0.151)	0.022 (-0.093 - 0.137)	0.273 (-0.036 - 0.581)	0.063 (-0.102 - 0.229)
PF3D7_0500800	mature parasite-infected erythrocyte surface antigen,erythrocyte membrane protein 2 (MESA)	0.36 (0.04 - 0.681)	0.028 (-0.066 - 0.122)	N/A	N/A
PF3D7_0501100.1	heat shock protein 40, type II (HSP40)	0.231 (0.059 - 0.403)	0.036 (-0.039 - 0.112)	0.367 (-0.074 - 0.809)	0.053 (-0.124 - 0.231)
PF3D7_0501200	parasite-infected erythrocyte surface protein (PIESP2)	N/A	N/A	0.468 (0.066 - 0.87)	0.061 (-0.076 - 0.199)
PF3D7_0501800	chromosome assembly factor 1 (CAF1), residues 692-1239	0.091 (0.029 - 0.152)	0.013 (-0.028 - 0.055)	0.468 (0.262 - 0.674)	0.061 (-0.009 - 0.132)
PF3D7_0501800	chromosome assembly factor 1 (CAF1), residues 162-710	0.08 (0.009 - 0.152)	0.048 (-0.033 - 0.129)	0.304 (0.001 - 0.607)	0.135 (-0.079 - 0.349)
PF3D7_0520200	conserved Plasmodium protein, unknown function	0.047 (-0.003 - 0.098)	0.016 (-0.045 - 0.077)	0.157 (0.009 - 0.305)	0.053 (-0.055 - 0.161)
PF3D7_0532100	early transcribed membrane protein 5 (ETRAMP5)	0.178 (-0.043 - 0.399)	-0.003 (-0.085 - 0.079)	0.676 (-0.005 - 1.357)	0.048 (-0.104 - 0.2)
PF3D7_0532300	Plasmodium exported protein (PHISTb), unknown function	0.101 (0.048 - 0.154)	0.03 (-0.011 - 0.071)	0.283 (0.139 - 0.427)	0.03 (-0.031 - 0.091)
PF3D7_0617400	erythrocyte membrane protein 1, PfEMP1 (VAR), exon 1 segment 3	0.104 (-0.001 - 0.208)	0.076 (-0.048 - 0.199)	0.291 (-0.095 - 0.678)	0.059 (-0.133 - 0.25)
PF3D7_0617400	erythrocyte membrane protein 1, PfEMP1 (VAR), exon 2	0.743 (0.694 - 0.791)	-0.002 (-0.008 - 0.004)	0.955 (0.375 - 1.534)	0.017 (-0.055 - 0.09)
PF3D7_0619000.1	conserved Plasmodium protein, unknown function	0.053 (0.013 - 0.094)	0.015 (-0.029 - 0.058)	0.374 (0.144 - 0.605)	0.089 (-0.02 - 0.199)
PF3D7_0620400	merozoite surface protein 10 (MSP10)	0.167 (-0.01 - 0.344)	0.016 (-0.066 - 0.097)	0.304 (0.102 - 0.506)	0.001 (-0.068 - 0.07)
PF3D7_0702300	sporozoite threonine and asparagine-rich protein (STARP), exon 2	0.066 (0.014 - 0.118)	0.026 (-0.028 - 0.081)	0.288 (0.105 - 0.471)	0.03 (-0.047 - 0.107)
PF3D7_0702300	sporozoite threonine and asparagine-rich protein (STARP), exon 2 of 2	0.051 (-0.001 - 0.103)	0.015 (-0.043 - 0.073)	0.261 (0.207 - 0.315)	0.012 (-0.009 - 0.034)
PF3D7_0703700	conserved Plasmodium protein, unknown function	0.104 (-0.003 - 0.211)	0.045 (-0.05 - 0.139)	0.25 (-0.064 - 0.564)	0.073 (-0.117 - 0.263)
PF3D7_0704300	conserved Plasmodium membrane protein, unknown function	0.036 (-0.009 - 0.081)	0.002 (-0.055 - 0.059)	0.258 (-0.009 - 0.525)	0.075 (-0.085 - 0.234)
PF3D7_0711700	erythrocyte membrane protein 1, PfEMP1 (VAR)	0.081 (-0.022 - 0.183)	0.026 (-0.064 - 0.115)	0.281 (0.073 - 0.488)	0.02 (-0.063 - 0.103)
PF3D7_0716300	conserved Plasmodium protein, unknown function	0.073 (-0.005 - 0.152)	0.019 (-0.049 - 0.086)	0.22 (0.044 - 0.396)	0.025 (-0.058 - 0.108)
PF3D7_0731200	Plasmodium exported protein, unknown function	0.181 (0.026 - 0.336)	0.021 (-0.05 - 0.092)	0.342 (0.174 - 0.509)	0.032 (-0.032 - 0.095)
PF3D7_0731500	erythrocyte binding antigen-175 (EBA175)	0.082 (0.03 - 0.134)	-0.006 (-0.034 - 0.022)	0.153 (0.028 - 0.279)	0.011 (-0.051 - 0.073)
PF3D7_0800200	erythrocyte membrane protein 1, PfEMP1 (VAR)	0.122 (0.018 - 0.225)	-0.003 (-0.049 - 0.043)	0.313 (0.198 - 0.428)	0.014 (-0.028 - 0.055)
PF3D7_0800300	erythrocyte membrane protein 1, PfEMP1 (VAR)	0.098 (-0.008 - 0.205)	-0.001 (-0.056 - 0.055)	0.313 (0.198 - 0.428)	0.014 (-0.028 - 0.055)
PF3D7_0801000	Plasmodium exported protein (PHISTc), unknown function	0.507 (0.108 - 0.905)	0.047 (-0.05 - 0.145)	0.933 (0.057 - 1.809)	0.091 (-0.067 - 0.25)
PF3D7_0808200	plasmepsin X	0.134 (-0.051 - 0.319)	0.08 (-0.101 - 0.26)	0.133 (-0.029 - 0.295)	0.029 (-0.075 - 0.133)
PF3D7_0808600	erythrocyte membrane protein 1, PfEMP1 (VAR)	0.195 (-0.034 - 0.424)	0.015 (-0.08 - 0.11)	0.328 (0.034 - 0.622)	0.02 (-0.087 - 0.126)
PF3D7_0815500	conserved Plasmodium protein, unknown function	0.049 (0.026 - 0.073)	0.031 (-0.003 - 0.065)	0.34 (0.165 - 0.514)	0.042 (-0.028 - 0.112)
PF3D7_0818900	heat shock protein 70 (Hsp70)	0.142 (0.019 - 0.265)	0.024 (-0.045 - 0.093)	0.656 (0.068 - 1.244)	0.113 (-0.065 - 0.292)
PF3D7_0823300	histone acetyltransferase GCN5 (GCN5)	0.057 (-0.021 - 0.136)	0.047 (-0.073 - 0.168)	0.52 (0.041 - 0.998)	0.103 (-0.075 - 0.28)
PF3D7_0827600	conserved Plasmodium protein, unknown function	0.231 (-0.046 - 0.508)	0.102 (-0.089 - 0.294)	0.509 (0.132 - 0.886)	0.071 (-0.054 - 0.195)
PF3D7_0830500	tryptophan/threonine-rich antigen (TryThrA)	0.104 (0.013 - 0.195)	0.036 (-0.037 - 0.109)	N/A	N/A
PF3D7_0831400	Plasmodium exported protein, unknown function	0.033 (0.01 - 0.057)	-0.01 (-0.037 - 0.016)	0.255 (-0.086 - 0.596)	0.047 (-0.126 - 0.22)
PF3D7_0831700	heat shock protein 70, putative (HSP70-x)	0.013 (-0.014 - 0.04)	0.025 (-0.109 - 0.16)	0.117 (-0.039 - 0.272)	0.161 (-0.133 - 0.455)
PF3D7_0905400	high molecular weight rhoptry protein 3 (RhopH3)	0.05 (0.037 - 0.062)	0.07 (0.043 - 0.097)	0.276 (-0.151 - 0.703)	0.08 (-0.169 - 0.329)
PF3D7_0909500	subpellicular microtubule protein 1, putative (SPM1)	0.144 (-0.015 - 0.302)	0.03 (-0.064 - 0.124)	0.379 (-0.018 - 0.776)	0.108 (-0.095 - 0.311)
PF3D7_0911300	cysteine repeat modular protein 1 (CRMP1)	0.052 (-0.049 - 0.152)	0.059 (-0.134 - 0.251)	0.347 (0.08 - 0.614)	0.054 (-0.059 - 0.166)
PF3D7_0911900	falstatin (ICP)	0.115 (0.063 - 0.167)	0.091 (0.028 - 0.154)	0.242 (-0.087 - 0.57)	0.112 (-0.142 - 0.366)
PF3D7_0912500	conserved Plasmodium protein, unknown function	0.045 (-0.043 - 0.132)	0.021 (-0.099 - 0.142)	0.264 (-0.032 - 0.56)	0.129 (-0.101 - 0.359)
PF3D7_0930300	merozoite surface protein 1 (MSP1), residues 1-870	0.745 (0.274 - 1.215)	0.015 (-0.049 - 0.079)	N/A	N/A
PF3D7_0930300	merozoite surface protein 1 (MSP1), residues 752-1721	0.147 (-0.012 - 0.307)	0.007 (-0.066 - 0.08)	0.663 (0.285 - 1.042)	0.008 (-0.065 - 0.081)
PF3D7_0931300	asparagine-rich antigen, putative	0.078 (0.02 - 0.137)	0.033 (-0.024 - 0.089)	0.7 (-0.482 - 1.883)	0.184 (-0.25 - 0.619)
PF3D7_0933900	conserved Plasmodium protein, unknown function	0.067 (-0.006 - 0.14)	0.019 (-0.049 - 0.087)	0.722 (-0.674 - 2.117)	0.214 (-0.332 - 0.76)
PF3D7_0935900	ring-exported protein 1 (REX1)	0.115 (-0.021 - 0.251)	0.026 (-0.065 - 0.116)	0.291 (0.211 - 0.371)	0.016 (-0.015 - 0.046)
PF3D7_0936300	ring-exported protein 3 (REX3)	0.033 (-0.002 - 0.068)	0.023 (-0.043 - 0.088)	0.196 (-0.025 - 0.416)	0.073 (-0.088 - 0.234)
PF3D7_0936600	Plasmodium exported protein (PHISTb), unknown function (GEXP05)	0.157 (-0.055 - 0.369)	0.105 (-0.107 - 0.316)	0.358 (0.211 - 0.505)	0.07 (0.004 - 0.136)
PF3D7_1001500	early transcribed membrane protein 10.1 (ETRAMP10)	0.091 (0 - 0.182)	0.015 (-0.048 - 0.077)	0.255 (0.08 - 0.43)	0.018 (-0.055 - 0.091)
PF3D7_1002000	Plasmodium exported protein (hyp2), unknown function	0.068 (0.012 - 0.124)	0.006 (-0.036 - 0.048)	0.333 (0.194 - 0.472)	0.003 (-0.042 - 0.048)
PF3D7_1002100	PF70 protein (PF70)	0.435 (0.136 - 0.733)	0.009 (-0.058 - 0.077)	0.955 (0.375 - 1.534)	0.017 (-0.055 - 0.09)
PF3D7_1007700	transcription factor with AP2 domain(s) (ApiAP2)	0.252 (-0.039 - 0.542)	0.103 (-0.083 - 0.288)	0.16 (0.03 - 0.29)	0.054 (-0.041 - 0.148)
PF3D7_1012200	conserved Plasmodium protein, unknown function	0.047 (-0.057 - 0.15)	0.067 (-0.168 - 0.302)	N/A	N/A
PF3D7_1014100	conserved Plasmodium protein, unknown function	0.135 (0.019 - 0.25)	-0.002 (-0.052 - 0.048)	0.92 (0.332 - 1.508)	0.051 (-0.039 - 0.141)
PF3D7_1018300	conserved Plasmodium protein, unknown function	0.079 (0.041 - 0.116)	0.013 (-0.015 - 0.041)	0.16 (-0.026 - 0.346)	0.055 (-0.082 - 0.193)
PF3D7_1023100	dynein heavy chain, putative, residues 2,838-3,802	0.075 (-0.009 - 0.159)	0.014 (-0.052 - 0.08)	0.327 (0.176 - 0.477)	0.019 (-0.035 - 0.073)
PF3D7_1023100	dynein heavy chain, putative, residues 1,892-2,856	0.071 (0.02 - 0.122)	0.018 (-0.026 - 0.063)	0.208 (0.127 - 0.289)	0.006 (-0.028 - 0.04)
PF3D7_1024800	conserved Plasmodium protein, unknown function	0.071 (0.034 - 0.109)	0.019 (-0.014 - 0.053)	0.492 (0.104 - 0.879)	0.082 (-0.057 - 0.222)
PF3D7_1025500	conserved Plasmodium protein, unknown function	0.015 (-0.021 - 0.051)	0.04 (-0.146 - 0.225)	0.042 (0.024 - 0.06)	0.02 (-0.004 - 0.045)
PF3D7_1028700	merozoite TRAP-like protein (MTRAP)	0.095 (-0.027 - 0.216)	0.024 (-0.068 - 0.117)	0.347 (0.205 - 0.489)	0.054 (-0.006 - 0.114)
PF3D7_1033200	early transcribed membrane protein 10.2 (ETRAMP10.2)	0.188 (-0.102 - 0.478)	0.008 (-0.107 - 0.124)	N/A	0.171 (. - .)
PF3D7_1035600	merozoite surface protein (H101)	0.076 (-0.015 - 0.167)	0.035 (-0.059 - 0.129)	0.159 (-0.088 - 0.407)	0.034 (-0.117 - 0.184)
PF3D7_1035700	duffy binding-like merozoite surface protein (DBLMSP)	0.107 (0.046 - 0.168)	0.006 (-0.027 - 0.039)	0.92 (0.332 - 1.508)	0.051 (-0.039 - 0.141)
PF3D7_1035900	probable protein, unknown function	0.114 (0.028 - 0.199)	0.02 (-0.034 - 0.073)	0.287 (0.141 - 0.433)	0.007 (-0.046 - 0.06)
PF3D7_1036000	merozoite surface protein (MSP11)	0.14 (-0.036 - 0.315)	0.014 (-0.075 - 0.103)	0.239 (0.008 - 0.47)	0.034 (-0.078 - 0.145)
PF3D7_1036400	liver stage antigen 1 (LSA1), residues 824-1,348	N/A	N/A	0.332 (-0.039 - 0.704)	0.058 (-0.108 - 0.223)
PF3D7_1036400	liver stage antigen 1 (LSA1), residues 185-751	0.065 (-0.054 - 0.184)	0.093 (-0.155 - 0.341)	0.39 (-0.026 - 0.806)	0.232 (-0.096 - 0.56)
PF3D7_1036400	liver stage antigen 1 (LSA1), residues 185-434	0.234 (0.076 - 0.393)	0.029 (-0.036 - 0.094)	0.866 (0.409 - 1.324)	0.027 (-0.042 - 0.095)
PF3D7_1036400	liver stage antigen 1 (LSA1), residues 316-842	0.121 (-0.027 - 0.268)	0.084 (-0.078 - 0.247)	N/A	N/A
PF3D7_1100800	Maurer's cleft two transmembrane protein (MC-2TM)	0.103 (0.043 - 0.164)	0.013 (-0.024 - 0.05)	0.445 (0.208 - 0.682)	0.042 (-0.035 - 0.12)
PF3D7_1102500	Plasmodium exported protein (PHISTb), unknown function (GEXP02)	0.068 (-0.012 - 0.147)	0.018 (-0.054 - 0.089)	0.172 (-0.043 - 0.387)	0.045 (-0.093 - 0.184)
PF3D7_1121600	circumsporozoite-related antigen (CRA)	0.117 (0.047 - 0.187)	0.016 (-0.025 - 0.056)	0.508 (0.389 - 0.627)	-0.003 (-0.031 - 0.026)
PF3D7_1121800	petidase, M16 family	0.113 (-0.064 - 0.291)	0.077 (-0.119 - 0.273)	0.445 (0.035 - 0.855)	0.137 (-0.067 - 0.342)
PF3D7_1129100	parasitophorous vacuolar protein 1 (PV1)	0.033 (-0.034 - 0.099)	0.037 (-0.118 - 0.193)	0.46 (-0.283 - 1.203)	0.099 (-0.207 - 0.405)
PF3D7_1134000	heat shock protein 70 (Hsp70-3)	0.134 (0.051 - 0.218)	-0.001 (-0.038 - 0.035)	0.402 (0.259 - 0.546)	0.03 (-0.017 - 0.078)
PF3D7_1136200	conserved Plasmodium protein, unknown function	0.091 (-0.067 - 0.249)	0.075 (-0.135 - 0.284)	0.297 (-0.112 - 0.705)	0.077 (-0.145 - 0.298)
PF3D7_1149000	antigen 332, DBL-like protein (Pf332), segment 4	0.021 (-0.011 - 0.053)	-0.01 (-0.071 - 0.051)	0.108 (-0.036 - 0.251)	0.045 (-0.08 - 0.169)
PF3D7_1149000	antigen 332, DBL-like protein (Pf332), segment 6	0.078 (-0.189 - 0.345)	0.192 (-0.621 - 1.005)	0.079 (-0.029 - 0.187)	0.035 (-0.069 - 0.138)
PF3D7_1149200	ring-infected erythrocyte surface antigen	0.262 (0.127 - 0.396)	0.039 (-0.016 - 0.094)	N/A	0.273 (-2.095 - 2.642)
PF3D7_1211900	non-SERCA-type Ca2 -transporting P-ATPase (ATP4)	0.186 (0.029 - 0.343)	0.016 (-0.052 - 0.084)	0.423 (0.297 - 0.548)	0.025 (-0.014 - 0.064)
PF3D7_1216500	male development gene 1 (MDV1)	0.218 (-0.154 - 0.59)	0.04 (-0.136 - 0.217)	N/A	0.073 (-0.159 - 0.305)
PF3D7_1239800	conserved Plasmodium protein, unknown function	0.538 (0.218 - 0.858)	0.011 (-0.05 - 0.072)	N/A	0.149 (-0.282 - 0.579)
PF3D7_1252100	rhoptry neck protein 3 (RON3)	0.101 (0.022 - 0.181)	0.013 (-0.036 - 0.062)	0.684 (0.079 - 1.29)	0.087 (-0.071 - 0.244)
PF3D7_1300300	erythrocyte membrane protein 1, PfEMP1 (VAR), exon 1 segment 1	0.09 (0.032 - 0.148)	0.013 (-0.026 - 0.052)	0.203 (0.078 - 0.328)	0.024 (-0.037 - 0.086)
PF3D7_1300300	erythrocyte membrane protein 1, PfEMP1 (VAR), segment 2	0.107 (-0.012 - 0.226)	0.004 (-0.059 - 0.066)	0.222 (0.053 - 0.391)	0.027 (-0.054 - 0.108)
PF3D7_1302000	Plasmodium exported protein, unknown function	0.138 (0.003 - 0.274)	0.026 (-0.053 - 0.104)	0.359 (-0.202 - 0.919)	0.083 (-0.185 - 0.352)
PF3D7_1302200	early transcribed membrane protein 13 (ETRAMP13)	0.031 (-0.013 - 0.076)	0.016 (-0.065 - 0.098)	N/A	N/A
PF3D7_1328300	conserved Plasmodium protein, unknown function	0.414 (0.161 - 0.668)	0.054 (-0.023 - 0.132)	N/A	0.171 (. - .)
PF3D7_1335100	merozoite surface protein 7 (MSP7)	0.263 (0.181 - 0.344)	0.012 (-0.015 - 0.039)	0.558 (-0.079 - 1.196)	0.026 (-0.131 - 0.184)
PF3D7_1335300	reticulocyte binding protein 2 homologue b (RH2b)	0.245 (0.054 - 0.435)	0.007 (-0.057 - 0.07)	0.49 (0.209 - 0.772)	0.019 (-0.057 - 0.095)
PF3D7_1346000	conserved Plasmodium protein, unknown function	N/A	N/A	0.257 (-0.024 - 0.538)	0.036 (-0.096 - 0.167)
PF3D7_1353100	Plasmodium exported protein, unknown function	0.051 (-0.011 - 0.114)	0.063 (-0.062 - 0.188)	0.223 (-0.07 - 0.515)	0.097 (-0.127 - 0.321)
PF3D7_1401400	early transcribed membrane protein 14.1 (ETRAMP14)	0.222 (0.103 - 0.341)	0.007 (-0.035 - 0.05)	0.485 (0.132 - 0.837)	0.018 (-0.077 - 0.113)
PF3D7_1410400	rhoptry-associated protein 1 (RAP1)	0.146 (0.086 - 0.206)	0.033 (-0.003 - 0.069)	N/A	0.348 (. - .)
PF3D7_1436300	translocon component PTEX150 (PTEX150)	0.067 (0.014 - 0.121)	0.004 (-0.035 - 0.043)	0.308 (0.038 - 0.579)	0.014 (-0.084 - 0.113)
PF3D7_1440500	allantoicase, putative	0.49 (-0.491 - 1.47)	0.181 (-0.291 - 0.654)	0.482 (0.241 - 0.723)	0.038 (-0.034 - 0.109)
PF3D7_1448600	SNARE protein, putative (VTI1)	0.163 (-0.083 - 0.41)	0.098 (-0.13 - 0.326)	0.312 (-0.047 - 0.671)	0.087 (-0.11 - 0.283)
PF3D7_1452000	rhoptry neck protein 2 (RON2)	0.092 (0.029 - 0.155)	0.012 (-0.03 - 0.053)	0.152 (0.015 - 0.29)	0.016 (-0.055 - 0.088)
PF3D7_1462300	conserved Plasmodium protein, unknown function	0.049 (-0.008 - 0.105)	0.022 (-0.051 - 0.094)	N/A	N/A
PF3D7_1471100	exported protein 2 (EXP2)	N/A	N/A	N/A	N/A
PF3D7_1473000	conserved Plasmodium protein, unknown function	0.395 (0.044 - 0.747)	0.025 (-0.069 - 0.119)	N/A	N/A
PF3D7_1477500	Plasmodium exported protein (PHISTb), unknown function	0.17 (0.06 - 0.281)	0.041 (-0.023 - 0.105)	0.346 (0.237 - 0.454)	0.014 (-0.023 - 0.051)
